# Supplementary material for: Prevalence and Prognostic Role of IDH Mutations in Acute Myeloid Leukemia: Results of the GIMEMA AML1516 Protocol
Source: Cancers (Basel). 2022 Jun 18;14(12):3012. doi: 10.3390/cancers14123012 (PMC9221405; doi:10.3390/cancers14123012)
Supplement: Supplementary file 1 [file cancers-14-03012-s001.zip]

Archive with 1 entries (1 files):
- cancers-1747285-supplementary.pdf
